# Supplementary material for: Immunosenescence markers in T- and NK-cells according to the CD4/CD8 ratio in successfully treated people living with HIV
Source: Front Med (Lausanne). 2025 Apr 15;12:1562537. doi: 10.3389/fmed.2025.1562537 (PMC12037392; doi:10.3389/fmed.2025.1562537)
Supplement: Supplementary file 2 [file Table_2.xlsx]

## Sheet: Feuil1
Supplementary Table 2: T-cell subsets and immunosenescence markers according to comorbid conditions
	Previous cancer							Diabetes							Hypertension							Osteoporosis
	No - n=43		Yes - n=12					No - n=53		Yes - n=9					No - n=39		Yes - n=22					No - n=42		Yes- n=14
	mean	SD	mean	SD	p-value*			mean	SD	mean	SD	p-value*			mean	SD	mean	SD	p-value*			mean	SD	mean	SD	p-value*
Time on last ART	2.31	1.23	1.78	0.74	0.234		Time on last ART	2.14	1.19	1.98	0.54	0.855		Time on last ART	2.31	1.18	1.98	1.03	0.246		Time on last ART	2.32	1.10	1.77	1.15	0.144
HIV follow-up (years)	27.72	7.72	29.03	9.21	0.555		HIV follow-up (years)	28.13	7.93	29.68	8.21	0.633		HIV follow-up (years)	27.92	8.13	29.62	6.85	0.471		HIV follow-up (years)	26.76	8.97	30.85	4.62	0.258
Age at inclusion	67.43	6.04	68.92	9.80	0.833		Age at inclusion	67.70	6.92	68.97	4.48	0.299		Age at inclusion	67.85	7.60	67.25	5.28	0.940		Age at inclusion	65.57	7.24	69.96	5.63	0.125
Time on ART	21.09	7.32	22.17	7.81	0.580		Time on ART	21.32	7.38	25.37	5.65	0.046		Time on ART	21.38	4.46	22.26	8.29	0.391		Time on ART	19.89	7.70	26.59	4.01	0.001
lymphocyte count (cells/microL)	6067.68	631.92	2091.67	753.73	0.873		lymphocyte count (cells/microL)	2064.08	675.57	2302.78	599.80	0.229		lymphocytes count (cells/microL)	2107.24	768.00	2007.95	449.30	0.931		lymphocytes count (cells/microL)	2005.79	475.98	2321.43	1053.33	0.513
CD3+ cells (%)	69.91	8.44	66.52	11.04	0.370		CD3+ cells (%)	68.08	10.95	74.46	4.34	0.097		CD3+ cells (%)	68.20	10.50	68.18	10.52	0.755		CD3+ cells (%)	67.66	10.20	70.77	11.26	0.248
NK cells (%)	15.52	7.51	14.44	9.78	0.670		NK cells (%)	16.89	9.87	12.62	3.10	0.339		NK cells (%)	16.53	8.35	17.54	11.36	0.951		NK cells (%)	17.81	10.49	13.63	4.78	0.335
CD4+ cells (%)	27.98	9.96	28.77	9.01	0.629		CD4+ cells (%)	27.22	9.01	31.15	9.30	0.211		CD4+ cells (%)	27.47	9.68	29.28	9.1	0.406		CD4+ cells (%)	29.22	10.13	24.97	7.49	0.297
CD8+ cells (%)	38.18	12.44	34.18	12.11	0.266		CD8+ cells (%)	37.28	12.43	38.67	8.45	0.604		CD8+ cells (%)	37.10	12.46	35.32	12.21	0.759		CD8+ cells (%)	35.05	11.83	41.61	12.42	0.121
senescent CD8+ cells (%)	40.82	16.84	38.67	12.13	0.689		senescent CD8+ cells (%)	39.50	15.84	45.03	14.12	0.277		senescent CD8+ cells (%)	37.88	14.46	40.27	16.90	0.664		senescent CD8+ cells (%)	39.91	15.28	39.29	16.06	0.701
Naive senescent CD8+ cells (%)	5.68	5.43	6.58	7.20	0.640		Naive senescent CD8+ cells (%)	6.44	6.34	2.65	1.93	0.052		Naive senescent CD8+ cells (%)	6.44	6.67	5.23	4.79	1.000		Naive senescent CD8+ cells (%)	4.54	4.52	7.60	7.35	0.037
CM senescent CD8+ cells (%)	5.95	5.70	5.14	6.14	0.381		CM senescent CD8+ cells (%)	6.50	6.33	3.78	2.69	0.344		CM senescent CD8+ cells (%)	6.09	6.40	6.90	5.32	0.296		CM senescent CD8+ cells (%)	5.67	5.67	7.27	7.01	0.394
EM senescent CD8+ cells (%)	5.67	5.62	4.14	3.28	0.486		EM senescent CD8+ cells (%)	5.77	5.80	5.36	4.78	0.815		EM senescent CD8+ cells (%)	3.90	3.16	10.42	9.58	0.003		EM senescent CD8+ cells (%)	6.01	5.51	4.72	5.04	0.325
TEMRA senescent CD8+ cells (%)	59.44	21.83	65.61	21.33	0.404		TEMRA senescent CD8+ cells (%)	59.97	22.35	66.64	15.93	0.470		TEMRA senescent CD8+ cells (%)	58.50	23.89	60.77	16.28	0.921		TEMRA senescent CD8+ cells (%)	65.70	19.25	53.66	25.57	0.144
senescent CD4+ cells (%)	8.05	8.70	7.11	6.78	0.959		senescent CD4+ cells (%)	7.49	8.10	13.75	19.80	0.360		senescent CD4+ cells (%)	7.13	7.32	7.06	8.09	0.788		senescent CD4+ cells (%)	8.25	8.22	6.77	7.90	0.364
Naive senescent CD4+ cells (%)	3.18	15.47	9.39	20.71	0.447		Naive senescent CD4+ cells (%)	4.62	17.05	1.08	2.96	0.253		Naive senescent CD4+ cells (%)	4.49	16.49	3.63	15.28	0.650		Naive senescent CD4+ cells (%)	2.41	11.23	10.45	26.42	0.005
CM senescent CD4+ cells (%)	3.58	11.93	1.42	3.09	0.401		CM senescent CD4+ cells (%)	3.38	10.84	0.44	0.28	0.751		CM senescent CD4+ cells (%)	3.99	12.54	1.28	2.46	0.407		CM senescent CD4+ cells (%)	3.50	11.97	2.00	3.20	0.655
EM senescent CD4+ cells (%)	53.7	25.20	39.20	26.80	0.057		EM senescent CD4+ cells (%)	50.19	27.61	53.43	24.76	0.662		EM senescent CD4+ cells (%)	51.67	27.92	50.38	25.01	0.982		EM senescent CD4+ cells (%)	50.61	26.07	46.20	24.88	0.772
TEMRA senescent CD4+ cells (%)	38.52	24.83	49.60	29.44	0.142		TEMRA senescent CD4+ cells (%)	40.98	28.04	44.25	22.91	0.707		TEMRA senescent CD4+ cells (%)	38.90	26.92	44.01	26.62	0.524		TEMRA senescent CD4+ cells (%)	42.73	27.31	40.55	23.31	0.828
NK senescent cells (%)	65.56	18.69	62.13	17.00	0.689		NK senescent cells (%)	65.00	20.20	61.31	16.68	0.422		NK senescent cells (%)	61.84	19.37	65.12	20.46	0.767		NK senescent cells (%)	63.37	22.09	64.57	13.82	0.918
NK CD56bright senescent cells (%)	0.89	0.79	0.78	0.58	0.917		NK CD56bright senescent cells (%)	0.89	0.92	0.82	0.65	0.879		NK CD56bright senescent cells (%)	0.85	0.66	0.93	1.23	0.273		NK CD56bright senescent cells (%)	0.79	0.95	1.21	0.80	0.013
	n	%	n	%	p-value			n	%	n	%	p-value			n	%	n	%	p-value			n	%	n	%	p-value
Treatment with statins					0.726		Treatment with statins					0.474		Treatment with Statines					0.715		Treatment with Statines					0.981
No	25	75.8	8	24.2			No	30	88.2	4	11.8			No	23	63.9	13	36.1			No	23	74.2	8	25.8
Yes	16	84.2	3	15.8			Yes	20	80.0	5	20.0			Yes	13	59.1	9	40.9			Yes	17	73.9	6	26.1
*Wilcoxon-Mann-Whitney test							*Wilcoxon-Mann-Whitney test							*Wilcoxon-Mann-Whitney test							*Test de Wilcoxon-Mann-Whitney
Senescent cells: defined by the double expression on their surface of KLRG1 and CD57
CM: Central memory
EM: Effector memory
TEMRA: Terminally differentiated effector memory
Multivariate analysis
	Hypertension
	No - n=39		Yes - n=22
	mean	SD	mean	SD	p-value*	p-value**
EM senescent CD8+ cells (%)	3.90	3.16	10.42	9.58	0.003	0.005
	Osteoporosis
	No - n=42		Yes- n=14
	mean	SD	mean	SD	p-value*	p-value**
Naive senescent CD8+ cells (%)	4.54	4.52	7.60	7.35	0.037	0.092
Naive senescent CD4+ cells (%)	2.41	11.23	10.45	26.42	0.005	0.094
NK CD56bright senescent cells (%)	0.79	0.95	1.21	0.80	0.013	0.208
*Wilcoxon-Mann-Whitney test
** Logistic regression adjusted for age, HIV follow-up and time on ART
